# Supplementary material for: Improving the performance of 3D image model compression based on optimized DEFLATE algorithm
Source: Sci Rep. 2024 Jun 28;14:14899. doi: 10.1038/s41598-024-65539-7 (PMC11213944; doi:10.1038/s41598-024-65539-7)
Supplement: Supplementary file 1 — Supplementary Information 1. [file 41598_2024_65539_MOESM1_ESM.xlsx]

## Sheet: Data 4
Iteraions	SWaveletAlgorithm	SCBoneAlgorithm	SDEFLATEAlgorithm	MWaveletAlgorithm	MCBoneAlgorithm	MDEFLATEAlgorithm
100	31.7923	38.3296	43.9654	47.785	53.3104	58.9342
200	37.1032	41.1175	45.2038	50.3264	56.8736	61.3435
300	36.1226	41.7459	46.5838	50.3865	56.8056	60.6301
400	36.6089	42.0777	47.7114	52.2995	56.7663	60.5929
500	36.817	42.4453	48.2052	53.451	56.7192	62.2645
600	38.73	42.7846	48.6816	53.4018	56.9372	64.9594

## Sheet: Data 5
Iterations	SWaveletAlgorithm	SCBoneAlgorithm	SDEFLATEAlgorithm	MWaveletAlgorithm	MCBoneAlgorithm	MDEFLATEAlgorithm
100	68.9137	127.987	185.598	254.432	311.959	352.751
200	91.53	139.471	159.147	205.58	291.151	365.575
300	94.4671	140.976	188.797	253.446	287.108	365.747
400	94.5793	145.345	222.631	280.263	333.589	384.15
500	107.377	181.936	248.018	298.604	340.751	408.132
600	118.866	190.566	248.223	304.393	374.597	436.358

## Sheet: Data 7
Iterations	SWaveletAlgorithm	SCBoneAlgorithm	SDEFLATEAlgorithm	MWaveletAlgorithm	MCBoneAlgorithm	MDEFLATEAlgorithm
100	47.4745	53.814	61.6096	70.4107	74.2654	80.4746
200	48.4995	58.7901	61.9968	68.7107	74.9522	84.5413
300	51.6254	60.1725	64.1887	70.4014	75.0295	82.7146
400	52.7244	61.893	66.7038	75.288	77.8627	85.9986
500	57.4602	63.7658	70.6491	78.2763	81.6553	90.7334
600	57.7098	64.3591	72.0069	79.9798	86.5434	96.0983

## Sheet: Data 8
Iterations	SWaveletAlgorithm	SCBoneAlgorithm	SDEFLATEAlgorithm	MWaveletAlgorithm	MCBoneAlgorithm	MDEFLATEAlgorithm
100	55.9171	62.9491	70.8629	76.8966	84.3658	91.1287
200	61.8397	68.0489	73.06	80.5351	84.9939	90.5994
300	61.7376	69.8057	75.3933	81.2886	85.4709	90.5047
400	59.4679	67.6712	75.4278	80.327	85.5068	93.2626
500	57.6396	65.9718	74.3123	78.4946	87.5437	92.1408
600	59.8307	63.8508	73.9119	80.3854	87.582	96.2042

## Sheet: Data 9
Iterations	LWaveletAlgorithm	LCBoneAlgorithm	LDEFLATEAlgorithm	LLempelZivWelch	LArithmeticCoding	LBurrowsWheelerTransform
100	57.6825	62.0514	66.8908	71.4142	72.2632	77.6447
200	60.7725	64.4345	67.7708	71.6449	72.8297	77.4451
300	61.7579	65.7391	70.2589	72.409	75.3139	78.6396
400	61.3444	65.855	69.4067	72.746	74.6806	78.8671
500	60.8174	64.8964	67.9116	72.1104	76.7334	79.9524
600	61.0475	64.9141	68.0343	72.3371	77.0658	81.8676

## Sheet: Data 10
Iterations	LWaveletAlgorithm	LCBoneAlgorithm	LDEFLATEAlgorithm	LLempelZivWelch	LArithmeticCoding	LBurrowsWheelerTransform
100	54.8918	126.974	184.259	276.548	327.014	404.289
200	85.414	135.011	177.877	245.382	322.337	390.618
300	105.296	162.85	188.453	252.868	303.241	382.837
400	107.827	164.49	232.858	267.339	336.418	387.218
500	126.73	201.678	234.179	295.489	348.691	392.797
600	176.089	221.632	272.984	308.952	350.723	414.891

## Sheet: Data 11
Iterations	LWaveletAlgorithm	LCBoneAlgorithm	LDEFLATEAlgorithm	LLempelZivWelch	LArithmeticCoding	LBurrowsWheelerTransform
100	52.5375	55.798	65.789	70.4248	74.0275	83.3178
200	54.0408	59.825	66.6031	72.6983	79.9086	84.5927
300	54.4496	59.7125	70.9507	72.7397	80.4276	85.0318
400	54.6781	59.4491	71.8556	76.0276	80.9555	85.8135
500	55.0389	61.2647	71.4234	76.8901	81.6384	86.2825
600	56.9029	63.556	68.9269	75.774	82.0104	86.7516
