# Supplementary material for: Improving the performance of 3D image model compression based on optimized DEFLATE algorithm
Source: Sci Rep. 2024 Jun 28;14:14899. doi: 10.1038/s41598-024-65539-7 (PMC11213944; doi:10.1038/s41598-024-65539-7)
Supplement: Supplementary file 2 — Supplementary Information 2. [file 41598_2024_65539_MOESM2_ESM.xlsx]

## Sheet: Raw Data
VAR00001	VAR00002	VAR00003	VAR00004	VAR00005	VAR00006	VAR00007	VAR00008	VAR00009	VAR00010	VAR00011	VAR00012	VAR00013	VAR00014	VAR00015
Iteration	SWaveletAlgorithm	SCBoneAlgorithm	SDEFLATEAlgorithm	MWaveletAlgorithm	MCBoneAlgorithm	MDEFLATEAlgorithm	#NULL!	Iteration	SWaveletAlgorithm	SCBoneAlgorithm	SDEFLATEAlgorithm	MWaveletAlgorithm	MCBoneAlgorithm	MDEFLATEAlgorithm
100	31.79230521	38.32964904	43.96537592	47.78495318	53.31039964	58.93420432	#NULL!	100	68.91371108	127.987129	185.5984619	254.4315856	311.959453	352.7510512
200	37.10315193	41.11745858	45.20379524	50.32637043	56.87364944	61.34348377	#NULL!	200	91.52997994	139.4708288	159.1470978	205.5798117	291.1506437	365.574516
300	36.12255036	41.74585827	46.58379077	50.38647823	56.8055935	60.63013835	#NULL!	300	94.46710165	140.9760857	188.7974926	253.4458295	287.1083238	365.7472032
400	36.60887708	42.07769305	47.7114329	52.29949579	56.76634957	60.59288145	#NULL!	400	94.57934834	145.3450722	222.6312351	280.2627148	333.5885267	384.149904
500	36.81701895	42.44529445	48.205211	53.45098234	56.7191575	62.26447431	#NULL!	500	107.37691	181.9360539	248.0176947	298.6035361	340.7507289	408.1318409
600	38.73003651	42.78458061	48.68160254	53.40180323	56.93723454	64.95938998	#NULL!	600	118.866366	190.5660975	248.2234803	304.3928749	374.5974229	436.3575661
							#NULL!
Iteration	SWaveletAlgorithm	SCBoneAlgorithm	SDEFLATEAlgorithm	MWaveletAlgorithm	MCBoneAlgorithm	MDEFLATEAlgorithm	#NULL!	Iteration	SWaveletAlgorithm	SCBoneAlgorithm	SDEFLATEAlgorithm	MWaveletAlgorithm	MCBoneAlgorithm	MDEFLATEAlgorithm
33.128834	47.4745464	53.81396032	61.60961363	70.41068398	74.26543532	80.4746443	#NULL!	100	55.91706995	62.949089	70.86292875	76.8965629	84.36580823	91.12874229
148.46625	48.49954314	58.79013836	61.99680198	68.71067746	74.95219293	84.54134578	#NULL!	200	61.8397397	68.04888328	73.05996499	80.53510483	84.9938697	90.59941408
230.67484	51.62544054	60.17246443	64.18874821	70.40138363	75.0295327	82.71456076	#NULL!	300	61.73761708	69.80574598	75.39331207	81.28857229	85.470884	90.50465962
253.37423	52.72435061	61.89302963	66.7037593	75.2879846	77.86271374	85.99856416	#NULL!	400	59.46793085	67.6711917	75.42779504	80.32702816	85.50684059	93.26255976
317.79141	57.46018797	63.76582692	70.6490667	78.27633468	81.65529957	90.73342253	#NULL!	500	57.63959705	65.9718006	74.31225648	78.4945682	87.54369315	92.14083195
404.90797	57.709829	64.3590915	72.00691816	79.97976765	86.54336901	96.09825741	#NULL!	600	59.83073876	63.85080372	73.91187098	80.38538394	87.58200756	96.20422166
							#NULL!
Iteration	LWaveletAlgorithm	LCBoneAlgorithm	LDEFLATEAlgorithm	LLempelZivWelch	LArithmeticCodi	LBurrowsWheelerTr	#NULL!	Iteration	LWaveletAlgorithm	LCBoneAlgorithm	LDEFLATEAlgorithm	LLempelZivWelch	LArithmeticCodi	LBurrowsWheelerTr
100	55.92019342	62.05135707	66.89075584	71.41419606	72.26315528	77.64471774	#NULL!	100	54.89183549	126.9735548	184.258653	276.5476379	327.0141951	404.2888429
200	60.66630603	64.43451477	67.77084725	71.6449275	72.82971688	77.44511848	#NULL!	200	85.41399897	135.0113051	177.8771566	245.3820028	322.3373339	390.617894
300	61.75791966	65.7390858	70.25888288	72.4089908	75.3138886	78.63962288	#NULL!	300	105.295497	162.8499179	188.4533136	252.8682061	303.241226	382.8365647
400	61.34436944	65.85500351	69.40672212	72.74603534	74.68064671	78.86715279	#NULL!	400	107.8274529	164.4900447	232.8576912	267.3390595	336.4179114	387.2182998
500	60.81744065	64.89641925	67.91160447	72.1103647	76.73338375	79.95236334	#NULL!	500	126.7300354	201.6775417	234.1785013	295.4889255	348.6906401	392.7966662
600	61.0475097	64.9140829	68.03425644	72.33712182	77.06579158	83.30382032	#NULL!	600	176.0886604	221.6316117	272.9835471	308.9518348	350.7226557	414.8908034
							#NULL!
Iteration	LWaveletAlgorithm	LCBoneAlgorithm	LDEFLATEAlgorithm	LLempelZivWelch	LArithmeticCodi	LBurrowsWheelerTr	#NULL!	Iteration	LWaveletAlgorithm	LCBoneAlgorithm	LDEFLATEAlgorithm	LLempelZivWelch	LArithmeticCodi	LBurrowsWheelerTr
100	51.60233533	55.79804292	65.78899762	70.42480059	74.02746485	83.31781926	#NULL!	100	57.30516865	62.88340292	67.1396429	70.07443471	75.65539952	81.10707294
200	52.94729052	59.82501439	66.6030754	72.69829784	79.90856015	84.59271441	#NULL!	200	59.94192127	63.66543155	67.51796017	69.77967217	74.16875326	76.56030276
300	53.8195872	59.71252364	70.95074418	72.7397418	80.42759641	87.99802648	#NULL!	300	59.91857509	64.44786976	67.63127787	71.75836298	75.879987	81.5972061
400	51.08724611	59.44905847	71.85560398	76.02762931	80.95551353	90.50439931	#NULL!	400	59.90519541	65.2289427	69.61747768	73.33825742	76.92960923	87.43511538
500	51.91711208	61.26469863	71.42340268	76.89005838	81.63835211	89.10023847	#NULL!	500	60.42864125	66.94700282	69.60396148	73.45539788	79.0408681	89.94284965
600	54.71359263	63.55595757	68.92689746	75.77403174	82.01036099	88.00789409	#NULL!	600	59.34748121	66.92952732	72.11538199	77.29768695	81.41931097	92.05506421
